# Supplementary material for: Deep-Learning-Based Segmentation of Cells and Analysis (DL-SCAN)
Source: Biomolecules. 2024 Oct 23;14(11):1348. doi: 10.3390/biom14111348 (PMC11592042; doi:10.3390/biom14111348)
Supplement: Supplementary file 1 [file biomolecules-14-01348-s001.zip]

Archive with 1 entries (1 files):
- biomolecules-3227800-supplementary.pdf
